# Supplementary material for: Human Rhinoviruses in Pediatric Patients in a Tertiary Care Hospital in Germany: Molecular Epidemiology and Clinical Significance
Source: Viruses. 2022 Aug 20;14(8):1829. doi: 10.3390/v14081829 (PMC9415293; doi:10.3390/v14081829)
Supplement: Supplementary file 1 [file viruses-14-01829-s001.zip]

Archive with 1 entries (1 files):
- viruses-1864276-supplementary.pdf
